# Supplementary material for: A systematic review and meta-analysis of integrated studies on antimicrobial resistance in Vietnam, with a focus on Enterobacteriaceae, from a One Health perspective
Source: One Health. 2022 Nov 19;15:100465. doi: 10.1016/j.onehlt.2022.100465 (PMC9767812; doi:10.1016/j.onehlt.2022.100465)
Supplement: Supplementary File 2 — A total number of 89 selected studies were used for systematic review and meta-analysis. [file mmc4.xlsx]

## Sheet: Study data
Study ID	Authors	Year of publication	Compartments	Enterobacteriaceae							Regions			Human	Animals							Environment	Integrated study	Sample collection																			Antimicrobial susceptibility testing methods		URL of publications
				E.coli	Salmonella spp.	Enterobacter spp.	Cronobacter spp	Klebsiella spp.	Shigella spp	Proteus spp	North	Central	South		chicken/ chicken meat	pig/ porkl	duck	cattle/ beef	shrimp	fish	shellffish			fecal sludge	soil	wastewater	Vegetable/fruits	Commercial feed	ice	rodent	flies	Nasopharyngeal swab	pus	stool/feaces/ rectal swab	urine	vaginal swab	wound swab	blood	sputum	cerebrospinal fluid	other: abscess, appendix, small intestines/colon/stomach, gall bladder/ liver, peritoneal fluid	carcass rinse	Disk diffusion (DD)	Minimum Inhibitory Concentration (MIC)
PP1	Vu et al., 2019	2019	Human	1		1		1			1	1	1	1																		1	1	1	1	1	1	1	1	1	1		1	1	Antimicrobial susceptibility testing and antibiotic consumption results from 16 hospitals in Viet Nam: The VINARES project 2012-2013
PP2	V. T. Nguyen et al., 2015	2015	Animal	1									1		1																			1									1		Prevalence and risk factors for carriage of antimicrobial-resistant Escherichia coli on household and small-scale chicken farms in the Mekong Delta of Vietnam
PP3	Sary et al., 2019	2018	Animal	1							1				1																											1		1	Antimicrobial Resistance and Virulence Gene Profiles Among Escherichia coli Isolates from Retail Chicken Carcasses in Vietnam
PP4	Ngoc et al., 2020	2020	Animal	1							1					1																		1									1		The effects of synergistic blend of organic acid or antibiotic growth promoter on performance and antimicrobial resistance of bacteria in grow-finish pigs
PP5	Le Huy et al., 2020	2020	Environment	1							1											1								1				1									1		Antibiotic-resistant Escherichia coli isolated from urban rodents in Hanoi, Vietnam
PP6	Nhung et al., 2021	2021	Animal	1									1		1																			1										1	Method for Measuring Phenotypic Colistin Resistance in Escherichia coli Populations from Chicken Flocks
PP7	Schutzius et al., 2019	2019	Environment	1									1									1		1	1																		1		Antibiotic resistance in fecal sludge and soil in Ho Chi Minh City, Vietnam
PP8	Lien et al., 2017	2017	Environment	1							1											1				1																	1	1	Antibiotic Resistance and Antibiotic Resistance Genes in Escherichia coli Isolates from Hospital Wastewater in Vietnam
PP9	Thai et al., 2018	2018	Environment	1							1											1				1																	1		Occurrence of antibiotic residues and antibiotic-resistant bacteria in effluents of pharmaceutical manufacturers and other sources around Hanoi, Vietnam
PP10	Hoang et al., 2017	2016	Human	1									1	1																				1									1		Antimicrobial resistance profiles and molecular characterization of Escherichia coli strains isolated from healthy adults in Ho Chi Minh City, Vietnam
PP11	Vounba et al., 2019a	2019	Animal	1							1				1																			1									1		Pathogenic potential and the role of clones and plasmids in beta-lactamase-producing E. coli from chicken faeces in Vietnam
PP12	Biedenbach et al., 2014	2014	Human	1		1		1		1	1		1	1																				1	1		1				1			1	Antimicrobial susceptibility and extended-spectrum beta-lactamase rates in aerobic gram-negative bacteria causing intra-abdominal infections in Vietnam: report from the Study for Monitoring Antimicrobial Resistance Trends (SMART 2009-2011)
PP13	TTT. Hoa et al., 2019	2019	Animal	1									1							1																						1	1		Extended-spectrum beta-lactamase-producing Escherichia coli harbouring sul and mcr-1 genes isolates from fish gut contents in the Mekong Delta, Vietnam
PP14	Isenbarger et al., 2002	2002	Human	1	1				1		1			1																				1									1		Comparative antibiotic resistance of diarrheal pathogens from Vietnam and Thailand, 1996-1999
PP15	Vounba et al., 2019b	2019	Animal	1							1				1																			1										1	Prevalence of colistin resistance and mcr-1/mcr-2 genes in extended-spectrum β-lactamase/AmpC-producing Escherichia coli isolated from chickens in Canada, Senegal and Vietnam
PP16	Van et al., 2008	2008	Animal	1									1		1	1		1			1																					1	1		Safety of raw meat and shellfish in Vietnam: an analysis of Escherichia coli isolations for antibiotic resistance and virulence genes
PP17	N.T.Nguyen et al., 2016	2016	Animal	1									1		1	1																		1									1	1	Use of Colistin and Other Critical Antimicrobials on Pig and Chicken Farms in Southern Vietnam and Its Association with Resistance in Commensal Escherichia coli Bacteria
PP18	Dyar et al., 2012	2012	Human	1							1			1																				1									1	1	High prevalence of antibiotic resistance in commensal Escherichia coli among children in rural Vietnam
PP19	Kawahara et al., 2019	2019	Human	1							1			1																				1									1		Prevalence Of mcr-1 Among Cefotaxime-Resistant Commensal Escherichia coli In Residents Of Vietnam
PP20	Thi Quynh Nhi et al., 2018	2018	Human	1									1	1																				1										1	Excess body weight and age associated with the carriage of fluoroquinolone and third-generation cephalosporin resistance genes in commensal Escherichia coli from a cohort of urban Vietnamese children
PP21	Duong et al., 2008	2008	Environment	1							1											1				1																		1	Occurrence, fate and antibiotic resistance of fluoroquinolone antibacterials in hospital wastewaters in Hanoi, Vietnam
PP22	Nhung et al., 2015	2015	Integrated	1									1		1	1	1					1	1							1				1								1	1	1	High levels of antimicrobial resistance among escherichia coli isolates from livestock farms and synanthropic rats and shrews in the Mekong Delta of Vietnam
PP23	Trung et al.,2016	2016	Integrated	1									1	1	1								1											1									1		Colonization of Enteroaggregative Escherichia coli and Shiga toxin-producing Escherichia coli in chickens and humans in southern Vietnam
PP24	Trang et al.,2013	2013	Human	1				1					1	1																				1										1	The characterization of ESBL genes in Escherichia coli and Klebsiella pneumoniae causing nosocomial infections in Vietnam
PP25	Le et al., 2015	2015	Animal	1								1			1	1			1																							1	1		Characteristics of Extended-Spectrum β-Lactamase-Producing Escherichia coli in Retail Meats and Shrimp at a Local Market in Vietnam
PP26	Hang et al., 2019	2019	Animal	1									1					1																1										1	High level of multidrug-resistant Escherichia coli in young dairy calves in southern Vietnam
PP27	Le et al., 2021	2021	Animal	1								1			1	1			1	1																						1	1		Prevalence of mobile colistin resistance (mcr) genes in extended-spectrum β-lactamase-producing Escherichia coli isolated from retail raw foods in Nha Trang, Vietnam
PP28	Tuat et al., 2021	2021	Animal	1	1						1		1		1	1																										1	1		Antimicrobial Resistance Pilot Surveillance of Pigs and Chickens in Vietnam, 2017-2019
PP29	Parisi et al., 2020	2020	Integrated		1								1	1	1	1	1					1	1							1				1				1					1		The role of animals as a source of antimicrobial resistant nontyphoidal Salmonella causing invasive and non-invasive human disease in Vietnam
PP30	Yen et al., 2020	2020	Animal		1								1						1															1									1		Antimicrobial residues, non-typhoidal Salmonella, Vibrio spp. and associated microbiological hazards in retail shrimps purchased in Ho Chi Minh city (Vietnam)
PP31	Lettini et al., 2016	2016	Animal		1							1			1	1																		1									1		Distribution of Salmonella Serovars and Antimicrobial Susceptibility from Poultry and Swine Farms in Central Vietnam
PP32	Ta et al., 2014	2014	Animal		1						1	1	1		1																											1	1		Quantification, serovars, and antibiotic resistance of salmonella isolated from retail raw chicken meat in Vietnam
PP33	Nhung et al., 2018	2018	Animal		1								1		1	1		1																								1	1		Antimicrobial residues and resistance against critically important antimicrobials in non-typhoidal Salmonella from meat sold at wet markets and supermarkets in Vietnam
PP34	Chiou et al., 2014	2014	Human		1						1			1																				1										1	Antimicrobial Resistance in Salmonella enterica Serovar Typhi Isolates from Bangladesh, Indonesia, Taiwan, and Vietnam
PP35	Tu et al., 2015	2015	Animal		1								1		1	1																		1									1		High levels of contamination and antimicrobial-resistant non-typhoidal Salmonella serovars on pig and poultry farms in the Mekong Delta of Vietnam
PP36	D. T. A. Nguyen et al., 2021	2021	Environment		1								1									1					1																1		Prevalence, Serovar, and Antimicrobial Resistance of Nontyphoidal Salmonella in Vegetable, Fruit, and Water Samples in Ho Chi Minh City, Vietnam
PP37	T.H et al., 2018	2018	Animal	1									1							1														1									1		Antibiotic resistance and molecular characteristics of extended-spectrum beta-lactamase-producing Escherichia coli isolated from fish pond
PP38	T. K. Nguyen et al., 2021	2021	Environment		1								1									1					1																1		Retail fresh vegetables as a potential source of Salmonella infection in the Mekong Delta, Vietnam
PP39	Vo et al., 2010	2010	Integrated		1								1	1	1	1		1					1											1								1	1		Antimicrobial resistance, class 1 integrons, and genomic island 1 in Salmonella isolates from Vietnam
PP40	D. T. A. Nguyen et al., 2016	2016	Animal		1								1		1	1		1	1	1																						1	1		Prevalence, antibiotic resistance, and extended-spectrum and AmpC β-lactamase productivity of Salmonella isolates from raw meat and seafood samples in Ho Chi Minh City, Vietnam
PP41	T. H. Thai et al., 2012	2012	Animal		1						1				1	1																										1	1		Antibiotic resistance profiles of Salmonella serovars isolated from retail pork and chicken meat in North Vietnam
PP42	Van et al., 2007	2007	Animal		1								1		1	1		1			1																					1	1		Detection of Salmonella spp. in retail raw food samples from Vietnam and characterization of their antibiotic resistance
PP43	Minh et al., 2020	2020	Environment		1						1											1						1																1	Prevalence and genomic characterization of Salmonella Weltevreden in commercial pig feed
PP44	Garpvall et al., 2021	2021	Human	1				1			1			1																				1									1		Admission screening and cohort care decrease carbapenem resistant enterobacteriaceae in Vietnamese pediatric ICU's
PP45	Son et al., 2021	2021	Human	1							1			1																								1						1	Molecular detection of bla CTX-M gene to predict phenotypic cephalosporin resistance and clinical outcome of Escherichia coli bloodstream infections in Vietnam
PP46	T. V. Nguyen et al., 2005	2005	Human	1					1		1			1																				1										1	Antibiotic resistance in diarrheagenic Escherichia coli and Shigella strains isolated from children in Hanoi, Vietnam
PP47	Hien et al., 2008	2008	Human	1					1		1			1																				1										1	Diarrheagenic Escherichia coli and Shigella strains isolated from children in a hospital case-control study in Hanoi, Vietnam
PP48	Oanh et al., 2010	2010	Animal	1							1					1																										1	1		Escherichia coli strains causing edema disease in northern Vietnam share an identical verotoxin 2e
PP49	Hien et al., 2007	2007	Human	1					1		1			1																				1										1	Diarrhoeagenic Escherichia coli and other causes of childhood diarrhoea: a case-control study in children living in a wastewater-use area in Hanoi, Vietnam
PP50	Kawahara, Fujiya, et al., 2019	2019	Animal	1							1				1	1																		1										1	Most Domestic Livestock Possess Colistin-Resistant Commensal Escherichia coli Harboring mcr in a Rural Community in Vietnam
PP51	D. P. Nguyen et al., 2016	2016	Animal	1									1		1	1		1	1	1																						1	1		Dissemination of Extended-Spectrum β-Lactamase- and AmpC β-Lactamase-Producing Escherichia coli within the Food Distribution System of Ho Chi Minh City, Vietnam
PP52	Cao et al., 2002	2002	Human	1				1		1			1	1																				1									1		Distribution of extended-spectrum beta-lactamases in clinical isolates of Enterobacteriaceae in Vietnam
PP53	Nakayama et al., 2017	2017	Animal	1							1				1																			1									1		Frequent use of colistin-based drug treatment to eliminate extended-spectrum beta-lactamase-producing Escherichia coli in backyard chicken farms in Thai Binh Province, Vietnam
PP54	Do et al., 2006	2006	Animal	1							1					1																		1									1	1	Antimicrobial resistance phenotypes of ETEC isolates from piglets with diarrhea in North Vietnam
PP55	Smith et al., 2014	2014	Animal	1							1					1																		1										1	Comparison of antimicrobial resistance phenotypes and genotypes in enterotoxigenic Escherichia coli isolated from Australian and Vietnamese pigs
PP56	Dang et al., 2018	2018	Integrated	1							1			1		1							1											1									1		Cephalosporin-resistant Escherichia coli isolated from farm workers and pigs in northern Vietnam
PP57	Hung et al., 2019	2019	Human	1							1			1																				1										1	Antibiotic Resistance Profile and Diversity of Subtypes Genes in Escherichia coli Causing Bloodstream Infection in Northern Vietnam
PP58	N. T. Nguyen et al., 2020	2020	Animal	1									1		1																			1										1	A novel method for measuring phenotypic colistin resistance in Escherichia coli populations from chicken flocks
PP59	Usui et al., 2014	2014	Animal	1							1				1																			1										1	Antimicrobial susceptibility of indicator bacteria isolated from chickens in Southeast Asian countries (Vietnam, Indonesia and Thailand)
PP60	Tuan-Anh et al., 2020	2020	Human	1									1	1																								1						1	Pathogenic Escherichia coli Possess Elevated Growth Rates under Exposure to Sub-Inhibitory Concentrations of Azithromycin
PP61	B. T. Duong et al., 2021	2021	Human	1				1					1	1																				1									1		Antibiotic-Resistant Gram-negative Bacteria Carriage in Healthcare Workers Working in an Intensive Care Unit
PP62	L.T.L. & L.T.C., 2019	2019	Animal	1									1			1																		1									1		Antimicrobial resistance of Escherichia coli causing edema disease in post-weaning pigs in Vinh Long province
PP63	Hon et al., 2016	2016	Animal	1									1							1														1									1		Spread of Antibiotic and Antimicrobial Susceptibility of ESBL-Producing Escherichia coli Isolated from Wild and Cultured Fish in the Mekong Delta, Vietnam
PP64	H.T.V. et al., 2019	2019	Animal	1									1				1																	1									1		Escherichia coli infection in ducks in the Mekong Delta: Bacterial isolation, serogroup distribution and antibiotic resistance
PP65	Tran et al., 2017	2017	Human					1					1	1																								1					1		Patterns of antimicrobial resistance in intensive care unit patients: a study in Vietnam
PP66	Berglund et al., 2019	2019	Human					1			1			1																								1						1	Molecular and phenotypic characterization of clinical isolates belonging to a KPC-2-producing strain of ST15 Klebsiella pneumoniae from a Vietnamese pediatric hospital
PP67	Vinh et al., 2009	2009	Human						1				1	1																				1									1	1	A changing picture of shigellosis in southern Vietnam: shifting species dominance, antimicrobial susceptibility and clinical presentation
PP68	H.T.T. & L.T.L., 2018	2019	Integrated		1								1			1						1	1			1								1									1		The prevalence and antibiotic resistance of Salmonella spp. isolated from pigs and farm environments in vinh long province
PP69	Trung et al., 2017	2017	Integrated		1								1	1	1								1											1									1		Non-Typhoidal Salmonella Colonization in Chickens and Humans in the Mekong Delta of Vietnam
PP70	Ellerbroek et al., 2010	2010	Animal		1						1				1																											1		1	Antibiotic resistance in Salmonella isolates from imported chicken carcasses in Bhutan and from pig carcasses in Vietnam
PP71	Ngoc Nghiem et al., 2017	2017	Animal		1						1				1	1		1																								1	1		Antimicrobial resistance gene expression associated with multidrug resistant Salmonella spp. isolated from retail meat in Hanoi, Vietnam
PP72	T. H. Thai et al., 2012a	2012	Animal		1						1							1																								1	1		Antimicrobial resistance of Salmonella serovars isolated from beef at retail markets in the north Vietnam
PP73	T. H. Thai et al., 2012b	2012	Integrated		1						1				1	1						1	1			1																1	1		Antimicrobial resistance in Salmonella serovars isolated from meat shops at the markets in North Vietnam
PP74	Huong et al., 2014	2014	Environment		1						1											1				1								1										1	Survival of Salmonella spp. and fecal indicator bacteria in Vietnamese biogas digesters receiving pig slurry
PP75	González-Santamarina et al., 2021	2021	Animal		1						1					1																										1		1	Genomic Characterization of Multidrug-Resistant Salmonella Serovars Derby and Rissen From the Pig Value Chain in Vietnam
PP76	Ogasawara et al., 2008	2008	Integrated		1								1	1	1	1	1	1	1				1											1								1		1	Antimicrobial susceptibilities of Salmonella from domestic animals, food and human in the Mekong Delta, Vietnam
PP77	Van et al., 2007	2007	Animal	1	1								1		1	1		1			1																					1	1		Antibiotic Resistance in Food-Borne Bacterial Contaminants in Vietnam􏱉
PP78	Ly et al., 2010	2010	Human		1								1	1																				1									1		Prevalence of Salmonella and Escherichia coli O157 from Acute Diarrheic Children in the Mekong Delta, Vietnam
PP79	N. D. Trung et al., 2007	2007	Human		1						1	1	1	1																				1				1					1		Antimicrobial susceptibility patterns and phage types of Salmonella typhi from Vietnam
PP80	T. K. Nguyen et al., 2021	2021	Integrated		1								1		1							1	1			1		1						1									1		Prevalence and antibiotic resistance of Salmonella isolated from poultry and its environment in the Mekong Delta, Vietnam
PP81	T. H. Thai et al., 2018	2018	Integrated	1	1						1					1						1	1	1		1		1						1								1	1		High prevalence of Antibiotic Resistance in Salmonella and Escherichia coli isolated from Pig farms and Slaughterhouses in North Vietnam
PP82	Tong et al., 2019	2019	Environment	1									1									1					1		1														1		Assessment of antimicrobial resistance of Escherichia coli and bacterial contamination of ice sold in Can Tho city, Vietnam
PP83	Kha et al., 2006	2006	Animal	1									1							1																							1		Characterization of bacteria isolated from farmed catfish coming from Vietnam and study of their antibiotic resistance
PP84	Xuan Binh et al., 2017	2017	Animal	1	1						1				1	1		1																								1	1		Prevalence of Listeria monocytogenes, E. coli, Salmonella Spp. and Staphylococcus aureus Bacteria Contamination on Meat at Public Market in the North of Vietnam
PP85	Noor Uddin et al., 2015	2015	Animal		1								1						1															1										1	Clonal Occurrence of Salmonella Weltevreden in Cultured Shrimp in the Mekong Delta, Vietnam
PP86	Harada et al., 2016	2017	Environment	1	1	1	1	1			1	1	1									1					1																1		Prevalence and Antimicrobial Susceptibility of Enterobacteriaceae Isolated from Retail Pepper in Vietnam
PP87	Holohan et al., 2022	2022	Animal		1						1					1																										1	1		Analysis of Antimicrobial Resistance in Non-typhoidal Salmonella Collected From Pork Retail Outlets and Slaughterhouses in Vietnam Using Whole Genome Sequencing
PP88	Ly, Tran, et al., 2010	2010	Environment		1								1									1									1													1	Isolation of Salmonella from Flies in the Mekong Delta, Vietnam
PP89	Nguyen Tat Toan, 2021	2021	Animal	1									1			1																		1										1	Identification of genotype and phenotype of antimicrobial resistance of Escherichia coli isolates from pigs in southern Vietnam
