# Supplementary material for: A systematic review and meta-analysis of integrated studies on antimicrobial resistance in Vietnam, with a focus on Enterobacteriaceae, from a One Health perspective
Source: One Health. 2022 Nov 19;15:100465. doi: 10.1016/j.onehlt.2022.100465 (PMC9767812; doi:10.1016/j.onehlt.2022.100465)
Supplement: Supplementary File 3 — The data on AMR extracted from 89 selected studies for systematic review [file mmc5.xlsx]

## Sheet: AMR data
ID	Author	Compartment	Compartments (details)	No. ofIsolates	Source of extracted data	Bacteria	Quinolones_norfloxacin (%)	Quinolones_enrofloxacin (%)	Quinolones_ciprofloxacin (%)	Quinolones_ofloxacin (%)	Quinolones_nalidixic acid (%)	Quinolones_flumequin (%)	Quinolones_levofloxacin (%)	Polymyxins_colistin (%)	Macrolides_erythromycin (%)	Macrolides_azithromycin (%)	3.cephalosporins_ceftiofur (%)	3.cephalosporins_cefixime (%)	3.cephalosporins_cefpodoxime (%)	3.cephalosporins_ceftriaxone (%)	3.cephalosporins_cefodizime (%)	3.cephalosporins_ceftazidime (%)	3.cephalosporins_cefepime (%)	3.cephalosporins_cefotaxime (%)	3.cephalosporins_cefoperazone (%)	Glycopeptides and lipoglycopeptides_vancomycin (%)	Penicillins (aminopenicillins) _ampicillin (%)	Penicillins (aminopenicillins) _amoxicillin (%)	Penicillins (antipseudomonal) _ticarcillin + clavulanic acid (%)	Penicillins (antipseudomonal) _piperacillin-tazobactam (%)	Penicillins (aminopenicillins with beta- lactamase inhibitors) _ampicillin-sulbactam (%)	Penicillins (aminopenicillins with beta- lactamase inhibitors) _amoxicillin + clavulanic acid (%)	Aminoglycosides_amikacin (%)	Aminoglycosides_apramycin (%)	Aminoglycosides_streptomycin (%)	Aminoglycosides_kanamycin (%)	Aminoglycosides_gentamicin (%)	Aminoglycosides_tobramycin (%)	Aminoglycosides_neomycin (%)	Aminoglycosides_dihydrostreptomycin (%)	Carbapenems and other penems_imipenem (%)	Carbapenems and other penems_meropenem (%)	Carbapenems and other penems_ertapenem (%)	Carbapenems and other penems_doripenem (%)	Phosphonic acid derivatives_fosfomycin (%)	Glycylcyclines_tigecycline (%)	Ansamycins_rifampicin (%)	Tetracyclines _ tetracycline (%)	Tetracyclines _ oxytetracycline (%)
PP1	Vu et al., 2019	Human	human (hospital)	4437	Table 3	E. coli			58															56									11				48	38			6
PP1	Vu et al., 2019	Human	human (hospital)	3290	Table 3	Klebsiella spp.			53															66									29				52	43			17
PP1	Vu et al., 2019	Human	human (hospital)	1067	Table 3	Enterobacter spp.			37															60									19				39	37			22
PP2	V. T. Nguyen et al., 2015	Animal	animal-chicken	895	Table 2	E. coli			32.5											2.5		2					86					47.9	5.4				19.9					0						93.4
PP3	Sary et al., 2019	Animal	animal-chicken	82	Table 2	E. coli			28		54					9	4			4							71					6			60	20	26											92
PP4	Ngoc et al., 2020	Animal	animal-pig	16	Table 7	E. coli	37.5	43.75	43.75			62.5		100			31.25							12.5								25
PP5	Le Huy et al., 2020	Environment	environment (rodent)	59	Table 3	E. coli			44.1		67.8										23.7			30.5			79.7					22					22											78
PP6	Nhung et al., 2021	Animal	animal-chicken	909	Page 4	E. coli								14.2
PP7	Schutzius et al., 2019	Environment	environment (sludge, soil)	233	Figure 2a; text in page 4	E. coli			17																		64.9082								32		18				2							57.7
PP8	Lien et al., 2017	Environment	environment (waste water from hospital)	265	Table 1	E. coli			26											45		35										33					37				1				4
PP9	Thai et al., 2018	Environment	environment (wastewater from pharmaceutical manufacturer)	7	Table 3	E. coli	66.6667		50													0		0																	0	0	0
PP10	Hoang et al., 2017	Human	human (community - healthy)	103	Table 1	E. coli			15.5		43.7											10.7		15.5			65								80.6	12.6	2.9				0				4.9			67
PP11	Vounba et al., 2019a	Animal	animal-chicken	203	Table 1	E. coli			59.6		83.7						3.9			3.9							95.6					3.4			68.5	65.5	54.2											97.5
PP12	Biedenbach et al., 2014	Human	human (hospital)	697	Table 1	E. coli			49.6				46.2							54.7		35.6	45.9	54.2						4	46.3		1.7								0.3		0.5
PP12	Biedenbach et al., 2014	Human	human (hospital)	29	Table 1	Enterobacter spp.			24.1				0							65.5		58.6	24.1	65.5						17.2	89.7		0								0		0
PP12	Biedenbach et al., 2014	Human	human (hospital)	129	Table 1	Klebsiella spp.			21.7				17.1							40.3		28.7	34.1	41.1						13.2	33.3		10.8								1.5		2.3
PP12	Biedenbach et al., 2014	Human	human (hospital)	19	Table 1	Proteus spp.			52.6				21.1							15.8		0	10.5	15.8						5.3	26.3		0								0		0
PP13	TTT. Hoa et al., 2019	Animal	animal-fish	88	Table 2	E. coli			83		89.8																								83	69.3	89.8					6.8						94.3
PP14	Isenbarger et al., 2002	Human	human (community_diarrhea)	113	Table 1	E. coli			0.5		0.5					3											67																					65
PP14	Isenbarger et al., 2002	Human	human (community_diarrhea)	30	Table 1	Salmonella spp. (NTS)			0		0					0											3																					13
PP14	Isenbarger et al., 2002	Human	human (community_diarrhea)	305	Table 1	Shigella spp.			0		0.1					8											77																					80
PP15	Vounba et al., 2019b	Animal	animal-chicken	126	Table 1	E. coli								8.7
PP16	Van et al., 2008	Animal	animal-chicken	39	Table 3	E. coli	39.1	39.1	28.8		59.2																74.6	74.6				7.9			46.6	20.4	46.2											89.6
PP16	Van et al., 2008	Animal	animal-pig	20	Table 3	E. coli	20	20	15		30																55	55				0			65	10	25											100
PP16	Van et al., 2008	Animal	animal-cattle	20	Table 3	E. coli	0	0	0		0																20	20				0			15	0	0											60
PP16	Van et al., 2008	Animal	animal-shellfish	20	Table 3	E. coli	10	10	10		25																30	30				5			25	5	5											50
PP16	Van et al., 2008	Animal	all animals	99	Table 3	E. coli	17.2	21.2	16.2		34.3																50.5	50.5				4			39.4	11.1	24.2											77.8
PP17	N.T.Nguyen et al., 2016	Animal	animal-chicken	90	Figure 1; text in page 4	E. coli			73.3					22.2								1.1					97.8										42.2
PP17	N.T.Nguyen et al., 2016	Animal	animal-pig	90	Figure 1; text in page 4	E. coli			21.1					24.4								7.8					94.4										35.6
PP17	N.T.Nguyen et al., 2016	Animal	all animals	180	Figure 1; text in page 4	E. coli			47.2					23.3								4.5					96.1										38.9
PP18	Dyar et al., 2012	Human	human (community - healthy)	818	Table 2	E. coli			0.5		27																65																					74
PP19	Kawahara et al., 2019	Human	human (community - healthy)	31	Table 2; text in page 3	E. coli (mcr-1 positive E.coli)			54.8		54.8											9.7		100			100								80.6	67.7419	51.6129					0			3.22581			90.3
PP20	Thi Quynh Nhi et al., 2018	Human	human (community - healthy)	498	Text in page 3	E. coli			67.7											80.3
PP21	Duong et al., 2008	Environment	environment	15	Text in page 5	E. coli	53		53
PP22	Nhung et al., 2015	Integrated studies	animal-chicken	148	Figure 1; text in page 3	E. coli			21													2					72					35					11											74
PP22	Nhung et al., 2015	Integrated studies	animal-duck	143	Figure 1; text in page 3	E. coli			26													1					82					37					6											90
PP22	Nhung et al., 2015	Integrated studies	animal-pig	143	Figure 1; text in page 3	E. coli			42													0					82					59					39											98
PP22	Nhung et al., 2015	Integrated studies	environment (rodent)	234	Table 1	E. coli			7.3													0.5					85.9					34.5					3.1											34.5
PP22	Nhung et al., 2015	Integrated studies	all animals	434	Figure 1; text in page 3	E. coli			25													1.5					79					37					8											84.7
PP23	Trung et al.,2016	Integrated studies	human (community - healthy)	34	Table 3	E. coli			26.5											64.7		50					100	50					2.9				70.6					0						70.6
PP24	Trang et al.,2013	Human	human (hospital)	23	Table 1; text in page 3,4	E. coli (ESBL)			91.3043		91.3043									100			21.7391									0									0				5
PP24	Trang et al.,2013	Human	human (hospital)	9	Table 1; text in page 3,4	Klebsiella spp. (ESBL)			91.3043		91.3043									100			11.1111									0									0				5
PP25	Le et al., 2015	Animal	animal-chicken	84	Figure 2,3; text in page 3	E. coli (ESBL)			86		90											24		100			100								64	61	51					0			6			90
PP25	Le et al., 2015	Animal	animal-pig	47	Figure 2,3; text in page 3	E. coli (ESBL)			37		46											18		100			100								50	40	38					0			2			72
PP25	Le et al., 2015	Animal	animal-shrimp	11	Figure 2,3; text in page 3	E. coli (ESBL)			33		37											37		100			100								27	18	9					0			8			73
PP25	Le et al., 2015	Animal	all animals	142	Figure 2,3; text in page 3	E. coli (ESBL)			52		57.6667											26.3333		100			100								47	39.6667	32.6667					0			5.33333			78.3333
PP26	Hang et al., 2019	Animal	animal-cattle	144	Table 1	E. coli (ESBL)			40.3		20.8													4.8			48.6								34.7	9.7	9.8											57.6
PP27	Le et al., 2021	Animal	all animals	65	Figure 1; text in page 4	E. coli (mcr-1 positive E.coli)			76.9		84.6			100								40		100			100								72.3	70.8	56.9					0			21.5			98.5
PP28	Tuat et al., 2021	Animal	animal-chicken	519	Figure 1; text in page 4	E. coli		34	23		58			9		21	20					6		24			80					30			70		36					3						90
PP28	Tuat et al., 2021	Animal	animal-pig	523	Figure 1; text in page 4	E. coli		22	15		42			10		20	12					4		18			92					25			70		35					2						80
PP28	Tuat et al., 2021	Animal	all animals	1042	Figure 1; text in page 4	E. coli		28	19		50			10		21	16					5		21			86					28			70		36					2.5						85
PP28	Tuat et al., 2021	Animal	animal-chicken	80	Figure 3, text in page 4	Salmonella spp. (NTS)		6	3		57			12		25	44					4		45			94					17			58		30					0						82
PP28	Tuat et al., 2021	Animal	animal-pig	136	Figure 3, text in page 4	Salmonella spp. (NTS)		3	2		36			8		12	10					2		10			80					15			30		15					0						74
PP28	Tuat et al., 2021	Animal	all animals	216	Figure 3, text in page 4	Salmonella spp. (NTS)		4.5	2		43			9		16	21					3		22			85					16			39		7					0						77
PP29	Parisi et al., 2020	Integrated studies	human (hospital - blood sample)	148	Table 2	Salmonella spp. (NTS)			51.4											2.7		1.4					66.2						14.2				31.1
PP29	Parisi et al., 2020	Integrated studies	human (community - healthy)	211	Table 2	Salmonella spp. (NTS)			8.1											2.8		3.3					33.7						10				12.8
PP29	Parisi et al., 2020	Integrated studies	all animals	313	Table 2	Salmonella spp. (NTS)			19.5											1		1					23						6.7				5.8
PP30	Yen et al., 2020	Animal	animal-shrimp	90	Table C1	Salmonella spp. (NTS)			33.3	47.8	24.4		15.6	1.1				7.8		7.8		3.3	0	7.8			55.6					0	0				16.7				0	0	0					56.7
PP31	Lettini et al., 2016	Animal	animal-chicken	66	Figure 1	Salmonella spp. (NTS)			54.2		25			6.3								0		0			45.8								35.4	10.4	18.8											58.3
PP31	Lettini et al., 2016	Animal	animal-pig	94	Figure 1	Salmonella spp. (NTS)			62.7		25.5			0								0		0			58.8								43.1	17.6	39.2											70.6
PP31	Lettini et al., 2016	Animal	all animals	160	Figure 1	Salmonella spp. (NTS)			59.1938		25.3			2.6								0		0			53.4375								39.9237	14.63	30.785											65.5262
PP32	Ta et al., 2014	Animal	animal-chicken	457	Table 4	Salmonella spp. (NTS)			3.5	3.5								0.4		0.2			0.2				41.6									3.1	5.7											59.1
PP33	Nhung et al., 2018	Animal	animal-chicken	37	Table 4	Salmonella spp. (NTS)			48.6486	70.2703	54.0541		45.9459	0				13.5135		13.5135		13.5135	2.7	13.5135			59.4595					8.10811	0				0	2.7027			0	0	0					94.5946
PP33	Nhung et al., 2018	Animal	animal-pig	40	Table 4	Salmonella spp. (NTS)			5	35	5		7.5	2.5				0		0		0	0	0			57.5					0	0				0	0			0	0	0					70
PP33	Nhung et al., 2018	Animal	animal-cattle	36	Table 4	Salmonella spp. (NTS)			11.1111	30.5556	16.6667		8.33333	0				0		0		0	0	0			30.5556					0	0				0	0			0	0	0					33.3333
PP33	Nhung et al., 2018	Animal	all animals	113	Table 4	Salmonella spp. (NTS)			21.2	45.1	24.8		20.3	0.9				4.4		4.4		4.4	0.9	4.4			49.6					2.6	0				0	0.9			0	0	0					66.4
PP34	Chiou et al., 2014	Human	human (hospital)	51	Table 1	Salmonella spp. (TS)			8.3		23.3											0		0			80.4								80.4	0	0				0							84.3
PP35	Tu et al., 2015	Animal	all animals	727	Table 3	Salmonella spp. (NTS)			2.8		22.8									0.7		0.6					24.2					5.1					4.5											77.6
PP36	D. T. A. Nguyen et al., 2021	Environment	environment	102	Table 2	Salmonella spp. (NTS)					10.8																31.4																					35.3
PP37	T.H et al., 2018	Animal	animal-fish	40	Table 4	E. coli (ESBL)			96		96											70		100			100								75	76	96					0						100
PP38	T. K. Nguyen et al., 2021	Environment	environment	26	Text in page 3	Salmonella spp. (NTS)					0																0								0	0	0												0
PP39	Vo et al., 2010	Integrated studies	human (hospital)	56	Table 1	Salmonella spp. (NTS)	3.6		3.6		37.5			0													42.9					3.6			41.1	19.6	25											53.6
PP39	Vo et al., 2010	Integrated studies	animal-chicken	67	Table 1	Salmonella spp. (NTS)	0		0		80.6			1.5													13.4					3			34.3	20.9	18											44.8
PP39	Vo et al., 2010	Integrated studies	animal-pig	111	Table 1	Salmonella spp. (NTS)	0		0		5.4			0													31.5					0			22.5	18.9	3											62.2
PP39	Vo et al., 2010	Integrated studies	animal-cattle	63	Table 1	Salmonella spp. (NTS)	1.6		1.6		15.9			0													28.6					3.2			9.5	3.2	3.2											30.2
PP39	Vo et al., 2010	Integrated studies	all animals	241	Table 1	Salmonella spp. (NTS)	0.4		0.4		29			0.4													25.7					1.7			22.4	15.4	7.2											49
PP40	D. T. A. Nguyen et al., 2016	Animal	animal-cattle	77	Figure 1	Salmonella spp. (NTS)			0		9.1													0			31.2									2.5	2.6								0			40.3
PP40	D. T. A. Nguyen et al., 2016	Animal	animal-pork	118	Figure 1	Salmonella spp. (NTS)			0		14.4													0			54.2									2.5	5.1								0			62.7
PP40	D. T. A. Nguyen et al., 2016	Animal	animal-poultry	57	Figure 1	Salmonella spp. (NTS)			21.1		42.1													8.8			59.6									8.8	21.7								8.8			73.7
PP40	D. T. A. Nguyen et al., 2016	Animal	animal-fish	52	Figure 1	Salmonella spp. (NTS)			5.8		11.5													3.8			34.6									5.8	9.6								0			46.2
PP40	D. T. A. Nguyen et al., 2016	Animal	animal-shrimp	32	Figure 1	Salmonella spp. (NTS)			2.9		14.7													0			21.9									12.5	6.3								0			25
PP40	D. T. A. Nguyen et al., 2016	Animal	all animals	336	Figure 1	Salmonella spp. (NTS)			4.7		17.5													2.1			43.8									5.1	8								1.5			53.3
PP41	T. H. Thai et al., 2012	Animal	all animals	241	Table 2	Salmonella spp. (NTS)	1.2		5		27.8											0					39.8					2.9			47.3	24.5	17.8											58.5
PP42	Van et al., 2007	Animal	animal-pork	32	Table 2	Salmonella spp. (NTS)	0	12.5	0		25																50	50							15.6	3.1	3.1											78.1
PP42	Van et al., 2007	Animal	animal-beef	32	Table 2	Salmonella spp. (NTS)	0	0	0		6.3	0															0	0							6.3	0	0											12.5
PP42	Van et al., 2007	Animal	animal-chicken	18	Table 2	Salmonella spp. (NTS)	0	22.2	0		38.9																22.2	22.2							27.8	0	5.6											38.9
PP42	Van et al., 2007	Animal	animal-shellfish	9	Table 2	Salmonella spp. (NTS)	0	0	0		0																0	0							11.1	11.1	0											11.1
PP42	Van et al., 2007	Animal	all animals	91	Table 2	Salmonella spp. (NTS)	0	8.8	0		18.7																22	22							14.3	2.2	2.2											40.7
PP43	Minh et al., 2020	Environment	environment	5	Text in page 3	Salmonella spp. (NTS)			0		0			0		0						0		0			0										0					0						0
PP44	Garpvall et al., 2021	Human	human (hospital)	10	Table 4	E. coli																															60				60	60	60	60
PP44	Garpvall et al., 2021	Human	human (hospital)	18	Table 4	Klebsiella spp.																															72				83	83	83	83
PP45	Son et al., 2021	Human	human (hospital)	115	Table 2	E. coli			67													45.2	25.7	70.4			94.8			7		27.8	0.9				33.9				0	0	0.9
PP46	T. V. Nguyen et al., 2005	Human	human (hospital)	162	Table 1	E. coli			3.7		19.1													24.1			86.4														0
PP46	T. V. Nguyen et al., 2005	Human	human (hospital)	28	Table 1	Shigella spp.			3.6		7.1													10.7			75														10.7
PP47	Hien et al., 2008	Human	human (hospital)	77	Figure 1; text in page 9	E. coli			3		5			0			7		8								57					0					12											50
PP47	Hien et al., 2008	Human	human (hospital)	22	Figure 1; text in page 9	Shigella spp.																					40.9091																					86.3636
PP48	Oanh et al., 2010	Animal	animal-pig (diarrhea)	61	Table 4	E. coli	37.7	41						31.1			6.6								45.9							68.9			70.4	43.4	32.8											100
PP49	Hien et al., 2007	Human	human (community_diarrhea)	40	Figure 4; text in page 8	E. coli					20			0			0										58					0			57		10											52
PP49	Hien et al., 2007	Human	human (community_diarrhea)	6	Figure 4; text in page 8	Shigella spp.																										0			100													100
PP50	Kawahara, Fujiya, et al., 2019	Animal	animal-chicken	36	Table 1	E. coli								97.2
PP50	Kawahara, Fujiya, et al., 2019	Animal	animal-pig	36	Table 1	E. coli								94.4
PP50	Kawahara, Fujiya, et al., 2019	Animal	all animals	72	Table 1	E. coli								95.8
PP51	D. P. Nguyen et al., 2016	Animal	animal-chicken	185	Table 3	E. coli (ESBL-AmpC)			80.5		91.9											29.2		89.7			100								95.1	68.6	58.9					0			50.8			95.1
PP51	D. P. Nguyen et al., 2016	Animal	animal-pig	75	Table 3	E. coli (ESBL-AmpC)			42.7		62.7											13.3		90.7			100								69.3	42.7	58.7					0			13.3			94.7
PP51	D. P. Nguyen et al., 2016	Animal	animail-cattle	38	Table 3	E. coli (ESBL-AmpC)			39.5		65.8											21.1		86.8			100								84.2	15.8	28.9					0			0			97.3
PP51	D. P. Nguyen et al., 2016	Animal	animal-fish	44	Table 3	E. coli (ESBL-AmpC)			68.2		75											27.3		81.8			100								84.1	45.5	31.8					0			20.5			88.6
PP51	D. P. Nguyen et al., 2016	Animal	all animals	342	Table 3	E. coli (ESBL-AmpC)			66.1		80.4											24.6		88.6			100								83.3	54.1	52					0			33			94.4
PP52	Cao et al., 2002	Human	human (hospital)	730	Table 2	E. coli (ESBL)														30		32	3	30	15																3
PP52	Cao et al., 2002	Human	human (hospital)	438	Table 2	Klebsiella spp. (ESBL)														35		17	10	32	19																10
PP52	Cao et al., 2002	Human	human (hospital)	141	Table 2	Proteus spp. (ESBL)														28		30	9	25	11																4
PP53	Nakayama et al., 2017	Animal	animal-chicken	23	Table 3; text in page 4	E. coli (ESBL-AmpC)			37.5		83.3			0				16.7				0		83.3			100								95.8	25	4.2					0			4.2			95.8
PP54	Do et al., 2006	Animal	animal-pig (diarrhea)	170	Figure 1	E. coli		10									0					0						65					0		78		37		15									89
PP55	Smith et al., 2014	Animal	animal-pig (diarrhea)	97	Table 1	E. coli		6.2									0										94.8							32	92.8		28.9		12.4									100
PP56	Dang et al., 2018	Integrated studies	animal-pig	254	Table 2	E. coli (CTX-resistant)													98.8189	57.874		0			21.6535
PP56	Dang et al., 2018	Integrated studies	human (community - healthy)	263	Table 2	E. coli (CTX-resistant)													98.4791	65.7795		0.380228			36.1217
PP57	Hung et al., 2019	Human	human (hospital)	56	Table 5	E. coli			35.7143				35.7143							56.5217							82.1429						3.57143				26.7857	8.92857					5.35714	3.57143
PP58	N. T. Nguyen et al., 2020	Animal	animal-chicken	909	Text in page 4	E. coli								14.1914
PP59	Usui et al., 2014	Animal	animal-chicken	47	Table 1	E. coli		70.2			80.1								4.3								83									48.9	44.7			82.9									96.3
PP60	Tuan-Anh et al., 2020	Human	human (hospital)	27	Table 1	E. coli			70.4							70.4				88.9																	63											74.1
PP61	B. T. Duong et al., 2021	Human	human (Healthcare workers_healthy)	26	Text in page 3	E. coli				22										25			18						30	2		50					11
PP61	B. T. Duong et al., 2021	Human	human (Healthcare workers_healthy)	26	Text in page 3	Klebsiella spp.				2										5			2						30	2		50					5
PP62	L.T.L. & L.T.C., 2019	Animal	animal-pig	118	Table 9	E. coli							47.5	31.4								3.4					92.4					0	0.85		67.8		50											34.8
PP63	Hon et al., 2016	Animal	animal-fish	42	Figure 2; text in page 4	E. coli (ESBL)			78.6		92.9											69													88.1	76.2	88.3											88.1
PP64	H.T.V. et al., 2019	Animal	animal-duck	659	Table 4	E. coli	20.2							9.7													63.9						3		65.9		21.7								6.4
PP65	Tran et al., 2017	Human	human (hospital)	39	Table 4	Klebsiella spp.			52.6				56.7									82.7	65.7		73.3					64.1			5.1				27.8				25.6	20	46.4
PP66	Berglund et al., 2019	Human	human (hospital)	57	Table 3	Klebsiella spp.			100					42								3.5		100									96				8.8	100			96	100	100		30	7
PP67	Vinh et al., 2009	Human	human (hospital)	297	Figure 5	Shigella spp.				1	35									8							63																					97
PP68	H.T.T. & L.T.L., 2018	Integrated studies	animal-pig	35	Table 6	Salmonella spp. (NTS)				3.95			0	1.32								0					46.05					25	2.63		10.53		7.89											25
PP68	H.T.T. & L.T.L., 2018	Integrated studies	environment	41	Table 6	Salmonella spp. (NTS)				3.95			0	1.32								0					46.05					25	2.63		10.53		7.89											25
PP69	Trung et al., 2017	Integrated studies	animal-chicken	164	Figure 1; text in page 3	Salmonella spp. (NTS)			1.8											0		0					26.2					12	1				1.8					0						39.6
PP69	Trung et al., 2017	Integrated studies	human (community - healthy)	9	Figure 1; text in page 3	Salmonella spp. (NTS)			0											0		0					22					10	0				0					0						33
PP70	Ellerbroek et al., 2010	Animal	animal-pork	84	Table 1; text in page 2,3	Salmonella spp. (NTS)			49.4		26																40.7								36	27	34.8											99.2
PP71	Ngoc Nghiem et al., 2017	Animal	all animals	14	Table 3	Salmonella spp. (NTS)			7.14286													0					50								78.5714		14.2857											78.5714
PP72	T. H. Thai et al., 2012a	Animal	animal-beef	63	Table 1	Salmonella spp. (NTS)			3.2		17.5			0								0					31.7					0			30.2	28.6	14.3		7.9									46
PP73	T. H. Thai et al., 2012b	Integrated studies	animal-chicken	51	Table 2	Salmonella spp. (NTS)			7.8		41.2											0					51					5.9			45.1	39.2	33.3		31.4									58.8
PP73	T. H. Thai et al., 2012b	Integrated studies	all environment	46	Table 2	Salmonella spp. (NTS)			4.34783		39.1304											0					45.6522					2.17391			43.4783	36.9565	23.913		28.2609									36.9565
PP74	Huong et al., 2014	Environment	environment	138	Figure 3	Salmonella spp. (NTS)			23.9		27.5			2.9								4.3		4.3			57.2								47.8	14.5	12.3											76.8
PP75	González-Santamarina et al., 2021	Animal	animal-pork	23	Table 2	Salmonella spp. (NTS)			13					4.3								0	0	0			73.9			69.6		0	0				17.4	17.4			0	0	0		0
PP76	Ogasawara et al., 2008	Integrated studies	human (community_diarrhea)	8	Table 2	Salmonella spp. (NTS)			0		0									0							0								0	0	0												12.5
PP76	Ogasawara et al., 2008	Integrated studies	animal-pig	74	Table 2	Salmonella spp. (NTS)			0		0									0							4.05405								9.45946	0	0												17.5676
PP76	Ogasawara et al., 2008	Integrated studies	animal-chicken	39	Table 2	Salmonella spp. (NTS)			0		41.0256									0							2.5641								10.2564	10.2564	0												43.5897
PP76	Ogasawara et al., 2008	Integrated studies	animal-duck	45	Table 2	Salmonella spp. (NTS)			0		2.22222									0							0								6.66667	2.22222	0												4.44444
PP76	Ogasawara et al., 2008	Integrated studies	animal-shrimp	29	Table 2	Salmonella spp. (NTS)			0		0									0							0								0	0	0												6.89655
PP76	Ogasawara et al., 2008	Integrated studies	animal-beef	35	Table 2	Salmonella spp. (NTS)			0		0									0							0								5.71429	0	0												2.85714
PP76	Ogasawara et al., 2008	Integrated studies	all animals	222	Table 2	Salmonella spp. (NTS)			0		7.65766									0							1.8018								7.20721	2.25225	0												16.6667
PP77	Van et al., 2007	Animal	all animals	162	Text in page 2	E. coli
PP77	Van et al., 2007	Animal	all animals	91	Text in page 2	Salmonella spp. (NTS)
PP78	Ly et al., 2010	Human	human (hospital)	46	Text in page 2,3	Salmonella spp. (NTS)					10.8696									2.2							21.7								17	12.8	8.5												17
PP78	Ly et al., 2010	Human	human (hospital)	1	Text in page 2,3	Salmonella spp. (TS)					100									0							0								0	0	0												0
PP79	N. D. Trung et al., 2007	Human	human (hospital)	111	Text in page 3	Salmonella spp. (TS)					1.8018																75.6757																					80.1802
PP80	T. K. Nguyen et al., 2021	Integrated studies	animal-chicken	32	Table 4	Salmonella spp. (NTS)				2.76			9.39	12.15								1.1					54.14					3.31	0.55		27.62		6.63											55.8
PP80	T. K. Nguyen et al., 2021	Integrated studies	environment	149	Table 4	Salmonella spp. (NTS)				2.76			9.39	12.15								1.1					54.14					3.31	0.55		27.62		6.63											55.8
PP81	T. H. Thai et al., 2018	Integrated studies	environment	200	Table 4,5	E. coli	38.5		24.5		56.5											7.5					64								78		21											89
PP81	T. H. Thai et al., 2018	Integrated studies	animal-pig	200	Table 4,5	E. coli	38.5		24.5		56.5											7.5					64								78		21											89
PP81	T. H. Thai et al., 2018	Integrated studies	environment	189	Table 4,5	Salmonella spp. (NTS)	15.9		13.8		19.6											17.5					55.6								81.5		11.1											78.3
PP81	T. H. Thai et al., 2018	Integrated studies	animal-pig	189	Table 4,5	Salmonella spp. (NTS)	15.9		13.8		19.6											17.5					55.6								81.5		11.1											78.3
PP82	Tong et al., 2019	Environment	environment	39	Figure 2; text in page 7	E. coli																46.15		69.23			79.49															48.72			7.69			56.41
PP83	Kha et al., 2006	Animal	animal-fish	87	Figure 2	E. coli					15																90								90														100
PP84	Xuan Binh et al., 2017	Animal	all animals	79	Table 24	E. coli			6.32		0				15.18							3.79				100		100								7.59	20.25										6.3		1.26
PP84	Xuan Binh et al., 2017	Animal	all animals	46	Table 24	Salmonella spp. (NTS)			6.52		0				19.56							6.52				100		100								6.52	23.91										8.7		0
PP85	Noor Uddin et al., 2015	Animal	animal-shrimp	18	Figure 1; text in page 5	Salmonella spp. (NTS)
PP86	Harada et al., 2016	Environment	environment	12	Table 2	E. coli			0		0													0			33.3								33.3333	0	8.33333								0			50
PP86	Harada et al., 2016	Environment	environment	5	Table 2	Salmonella spp. (NTS)			0		0													0			0								0	0	0								0			0
PP86	Harada et al., 2016	Environment	environment	30	Table 2	Enterobacter spp.			0		0													0			93.3								0	0	3.3								36.7			3.3
PP86	Harada et al., 2016	Environment	environment	19	Table 2	Cronobacter spp.			0		0													0			10.5								0	5.3	0								57.9			5.3
PP86	Harada et al., 2016	Environment	environment	36	Table 2	Klebsiella spp.			0		0													0			100								2.8	0	0								50			11.1
PP87	Holohan et al., 2022	Animal	animal-pork	69	Table 2	Salmonella spp. (NTS)			4.3		7.2			21.7						4.3				5.8			63.8										11.6											56.5
PP88	Ly, Tran, et al., 2010	Environment	environment	41	Table 3	Salmonella spp. (NTS)			0		46.3									0							4.9								85.4	46.3	2.4												58.5
PP89	Nguyen Tat Toan, 2021	Animal	animal-pig	90	Figure 2; text in page 4	E. coli											3.3										85.6	85.6		60			0								4.4							97.8
								Highest priority critically important antimicrobials
								High priority critically important antimicrobials
								Highly important antimicrobials
								Important antimicrobials
								Multi-drug resistance
								≤ 20		> 20 ≤ 40		> 40 ≤ 60		>60 ≤ 80		>80
[truncated: 15 more columns]
