# Supplementary material for: A systematic review and meta-analysis of integrated studies on antimicrobial resistance in Vietnam, with a focus on Enterobacteriaceae, from a One Health perspective
Source: One Health. 2022 Nov 19;15:100465. doi: 10.1016/j.onehlt.2022.100465 (PMC9767812; doi:10.1016/j.onehlt.2022.100465)
Supplement: Supplementary File 4 — The data on AMR extracted from 55 selected studies for meta-analysis [file mmc6.xls]

## Sheet: Data 01.08.22 meta-analysis
ID	Author	Types of studies	Compartments	No. ofIsolates	Source of extracted data	Bacteria	Quinolones_ciprofloxacin	3.cephalosporins_ceftazidime	Penicillins (aminopenicillins) _ampicillin	Aminoglycosides_gentamicin	Folate pathway inhibitors_sulfamethoxazone -trimethoprime	Amphenicols_chloramphenicol	MDR
PP2	V. T. Nguyen et al., 2015	Animal	animal	895	Table 2	E. coli	32.5	2	86	19.9	69.7	68.1	85.3
PP3	Sary et al., 2019	Animal	animal	82	Table 2	E. coli	28		71	26	68	49	91
PP4	Ngoc et al., 2020	Animal	animal	16	Table 7	E. coli	43.75
PP5	Le Huy et al., 2020	Environment	environment	59	Table 3	E. coli	44.1		79.7	22	59.3	45.8	71.2
PP7	Schutzius et al., 2019	Environment	environment	233	Figure 2a; text in page 4	E. coli	17		64.9	18	46.3	37	55
PP8	Lien et al., 2017	Environment	environment	265	Table 1	E. coli	26	35		37	70		32
PP9	Thai et al., 2018	Environment	environment	7	Table 3	E. coli	50	0			100
PP10	Hoang et al., 2017	Human	human	103	Table 1	E. coli	15.5	10.7	65	2.9	48.5	34	71.8
PP11	Vounba et al., 2019a	Animal	animal	203	Table 1	E. coli	59.6		95.6	54.2	94.1	86.2	99
PP13	TTT. Hoa et al., 2019	Animal	animal	88	Table 2	E. coli	83			89.8	90.9	78.4
PP16	Van et al., 2008	Animal	animal	99	Table 3	E. coli	16.2		50.5	24.2	51.5	43.4	61.6
PP17	N.T.Nguyen et al., 2016	Animal	animal	180	Figure 1; text in page 4	E. coli	47.2	4.5	96.1	38.9			33.85
PP18	Dyar et al., 2012	Human	human	818	Table 2	E. coli	0.5		65		68	40
PP20	Thi Quynh Nhi et al., 2018	Human	human	498	Text in page 3	E. coli	67.7
PP21	Duong et al., 2008	Environment	environment	15	Text in page 5	E. coli	53
PP22	Nhung et al., 2015	Integrated studies	environment	234	Table 1	E. coli	7.3	0.5	85.9	3.1	18.8	22.5	27.2
PP22	Nhung et al., 2015	Integrated studies	animal	434	Figure 1; text in page 3	E. coli	25	1.5	79	8	53	40	62
PP23	Trung et al.,2016	Integrated studies	human	34	Table 3	E. coli	26.5	50	100	70.6	83.5	38.2	88.2
PP28	Tuat et al., 2021	Animal	animal	1042	Figure 1; text in page 4	E. coli	19	5	86	36	78	86	94
PP28	Tuat et al., 2021	Animal	animal	216	Figure 3, text in page 4	Salmonella spp. (NTS)	2	3	85	7	59	76	89
PP29	Parisi et al., 2020	Integrated studies	human	211	Table 2	Salmonella spp. (NTS)	8.1	3.3	33.7	12.8	25.1	24.2	23.7
PP29	Parisi et al., 2020	Integrated studies	animal	313	Table 2	Salmonella spp. (NTS)	19.5	1	23	5.8	23	22.7	15
PP30	Yen et al., 2020	Animal	animal	90	Table C1	Salmonella spp. (NTS)	33.3	3.3	55.6	16.7	42.2	42.2	58.9
PP31	Lettini et al., 2016	Animal	animal	160	Figure 1	Salmonella spp. (NTS)	59.2	0	53.4	30.8		52.9	59.6
PP32	Ta et al., 2014	Animal	animal	457	Table 4	Salmonella spp. (NTS)	3.5		41.6	5.7	34.6	34.7
PP33	Nhung et al., 2018	Animal	animal	113	Table 4	Salmonella spp. (NTS)	21.2	4.4	49.6	0	34.5	47.8	52.2
PP35	Tu et al., 2015	Animal	animal	727	Table 3	Salmonella spp. (NTS)	2.8	0.6	24.2	4.5	27	27.2	30.1
PP36	D. T. A. Nguyen et al., 2021	Environment	environment	102	Table 2	Salmonella spp. (NTS)			31.4		23.5	34.3	26.5
PP38	T. K. Nguyen et al., 2021	Environment	environment	26	Text in page 3	Salmonella spp. (NTS)			0	0		0
PP39	Vo et al., 2010	Integrated studies	animal	241	Table 1	Salmonella spp. (NTS)	0.4		25.7	7.2		18.7	40.2
PP40	D. T. A. Nguyen et al., 2016	Animal	animal	336	Figure 1	Salmonella spp. (NTS)	4.7		43.8	8	31.3	37.5	41.1
PP41	T. H. Thai et al., 2012	Animal	animal	241	Table 2	Salmonella spp. (NTS)	5	0	39.8	17.8		37.3
PP42	Van et al., 2007	Animal	animal	91	Table 2	Salmonella spp. (NTS)	0		22	2.2	3.3		20.9
PP43	Minh et al., 2020	Environment	environment	5	Text in page 3	Salmonella spp. (NTS)	0	0	0	0	0	0
PP59	Usui et al., 2014	Animal	animal	47	Table 1	E. coli			83	44.7		51.1	95.7
PP61	B. T. Duong et al., 2021	Human	human	26	Text in page 3	E. coli				11
PP62	L.T.L. & L.T.C., 2019	Animal	animal	118	Table 9	E. coli		3.4	92.4	50	77.1		99.2
PP64	H.T.V. et al., 2019	Animal	animal	659	Table 4	E. coli			63.9	21.7	67.4
PP68	H.T.T. & L.T.L., 2018	Integrated studies	animal	35	Table 6	Salmonella spp. (NTS)		0	46.1	7.9	64.5	52.6	47.4
PP68	H.T.T. & L.T.L., 2018	Integrated studies	environment	41	Table 6	Salmonella spp. (NTS)		0	46.1	7.9	64.5	52.6	47.4
PP69	Trung et al., 2017	Integrated studies	animal	164	Figure 1; text in page 3	Salmonella spp. (NTS)	1.8	0	26.2	1.8	26.8	28	27.4
PP69	Trung et al., 2017	Integrated studies	human	9	Figure 1; text in page 3	Salmonella spp. (NTS)	0	0	22	0	22	22	22.2
PP70	Ellerbroek et al., 2010	Animal	animal	84	Table 1; text in page 2,3	Salmonella spp. (NTS)	49.4		40.7	34.8	56.7	41.5	71.9
PP71	Ngoc Nghiem et al., 2017	Animal	animal	14	Table 3	Salmonella spp. (NTS)	7.1	0	50	14.3	50	57.1	64.3
PP72	T. H. Thai et al., 2012a	Animal	animal	63	Table 1	Salmonella spp. (NTS)	3.2	0	31.7	14.3	28.6	22.2	46
PP73	T. H. Thai et al., 2012b	Integrated studies	animal	51	Table 2	Salmonella spp. (NTS)	7.8	0	51	33.3	47.1	41.2
PP73	T. H. Thai et al., 2012b	Integrated studies	environment	46	Table 2	Salmonella spp. (NTS)	4.3	0	45.7	23.9	39.1	43.5
PP74	Huong et al., 2014	Environment	environment	138	Figure 3	Salmonella spp. (NTS)	23.9	4.3	57.2	12.3		53.6
PP75	González-Santamarina et al., 2021	Animal	animal	23	Table 2	Salmonella spp. (NTS)	13	0	73.9	17.4	56.5		69.6
PP76	Ogasawara et al., 2008	Integrated studies	animal	222	Table 2	Salmonella spp. (NTS)	0		1.8	0		11.7	51
PP77	Van et al., 2007	Animal	animal	162	Text in page 2	E. coli							61.6
PP77	Van et al., 2007	Animal	animal	91	Text in page 2	Salmonella spp. (NTS)							20.9
PP80	T. K. Nguyen et al., 2021	Integrated studies	animal	32	Table 4	Salmonella spp. (NTS)		1.1	54.1	6.6	53	63	93.9
PP80	T. K. Nguyen et al., 2021	Integrated studies	environment	149	Table 4	Salmonella spp. (NTS)		1.1	54.1	6.6	53	63	65.7
PP81	T. H. Thai et al., 2018	Integrated studies	environment	200	Table 4,5	E. coli	24.5	7.5	64	21	61.5
PP81	T. H. Thai et al., 2018	Integrated studies	animal	200	Table 4,5	E. coli	24.5	7.5	64	21	61.5
PP81	T. H. Thai et al., 2018	Integrated studies	environment	189	Table 4,5	Salmonella spp. (NTS)	13.8	17.5	55.6	11.1
PP81	T. H. Thai et al., 2018	Integrated studies	animal	189	Table 4,5	Salmonella spp. (NTS)	13.8	17.5	55.6	11.1
PP82	Tong et al., 2019	Environment	environment	39	Figure 2; text in page 7	E. coli		46.2	79.5		46.2		74.4
PP83	Kha et al., 2006	Animal	animal	87	Figure 2	E. coli			90			100	100
PP84	Xuan Binh et al., 2017	Animal	animal	79	Table 24	E. coli	6.3	3.8		20.3
PP84	Xuan Binh et al., 2017	Animal	animal	46	Table 24	Salmonella spp. (NTS)	6.5	6.5		23.9
PP85	Noor Uddin et al., 2015	Animal	animal	18	Figure 1; text in page 5	Salmonella spp. (NTS)					5.6	5.6	0
PP86	Harada et al., 2016	Environment	environment	12	Table 2	E. coli	0		33.3	8.3	33.3	41.7
PP86	Harada et al., 2016	Environment	environment	5	Table 2	Salmonella spp. (NTS)	0		0	0	0	0
PP87	Holohan et al., 2022	Animal	animal	69	Table 2	Salmonella spp. (NTS)	4.3		63.8	11.6	56.5	56.5	59.4
PP88	Ly, Tran, et al., 2010	Environment	environment	41	Table 3	Salmonella spp. (NTS)	0		4.9	2.4	4.9	2.4	56.1
PP89	Nguyen Tat Toan, 2021	Animal	animal	90	Figure 2; text in page 4	E. coli			85.6		67.8	100	81.1
